# Supplementary material for: Endoscopic Ultrasound-Guided Radiofrequency Ablation (EUS-RFA): Are We Getting Evidence-Based Results? A Systematic Review According to the Levels of Evidence
Source: Medicina (Kaunas). 2026 Jul 17;62(7):1382. doi: 10.3390/medicina62071382 (PMC13414305; doi:10.3390/medicina62071382)
Supplement: Supplementary file 1 [file medicina-62-01382-s001.zip]

Archive with 2 entries (2 files):
- medicina-4378340-checklist_R1.pdf
- medicina-4378340-supplementary_R1.pdf
